# Supplementary material for: Analysis of recombinant proteins for Q fever diagnostics
Source: Sci Rep. 2020 Dec 1;10:20934. doi: 10.1038/s41598-020-77343-0 (PMC7708433; doi:10.1038/s41598-020-77343-0)
Supplement: Supplementary file 1 — Supplementary Information. [file 41598_2020_77343_MOESM1_ESM.xlsx]

## Sheet: Title Page
Title: Analysis of recombinant proteins for Q fever diagnostics
Authors: Halie K. Miller1 and Gilbert J. Kersh1
Author Affiliations: 1Rickettsial Zoonoses Branch, Centers for Disease Control and Prevention, Atlanta, Georgia, USA.

## Sheet: Supplemental Table 1
Strain, plasmid, or primer		Genotype or description	Reference or Source
C. burnetii strains
	Nine Mile Phase I	Clone 7, RSA493	[28]
E. coli strains
	JM109	F´ traD36 proA+B+ lacIq Δ(lacZ)M15/ Δ(lac-proAB) glnV44 e14- gyrA96 recA1 relA1 endA1 thi hsdR17	New England Biolabs
	HKM01	JM109 pIVEX2.4d::CBU_0053	This study
	HKM02	JM109 pIVEX2.4d::CBU_0092	This study
	HKM03	JM109 pIVEX2.4d::CBU_0103	This study
	HKM04	JM109 pIVEX2.4d::CBU_0109	This study
	HKM05	JM109 pIVEX2.4d::CBU_0229	This study
	HKM06	JM109 pIVEX2.4d::CBU_0236	This study
	HKM07	JM109 pIVEX2.4d::CBU_0307	This study
	HKM08	JM109 pIVEX2.4d::CBU_0383	This study
	HKM09	JM109 pIVEX2.4d::CBU_0528	This study
	HKM10	JM109 pIVEX2.4d::CBU_0545	This study
	HKM11	JM109 pIVEX2.4d::CBU_0612	This study
	HKM12	JM109 pIVEX2.4d::CBU_0630	This study
	HKM13	JM109 pIVEX2.4d::CBU_0718	This study
	HKM14	JM109 pIVEX2.4d::CBU_0754	This study
	HKM15	JM109 pIVEX2.4d::CBU_0774	This study
	HKM16	JM109 pIVEX2.4d::CBU_0781	This study
	HKM17	JM109 pIVEX2.4d::CBU_0891	This study
	HKM18	JM109 pIVEX2.4d::CBU_0937	This study
	HKM19	JM109 pIVEX2.4d::CBU_0952	This study
	HKM20	JM109 pIVEX2.4d::CBU_1065	This study
	HKM21	JM109 pIVEX2.4d::CBU_1098	This study
	HKM22	JM109 pIVEX2.4d::CBU_1143	This study
	HKM23	JM109 pIVEX2.4d::CBU_1249	This study
	HKM24	JM109 pIVEX2.4d::CBU_1290	This study
	HKM25	JM109 pIVEX2.4d::CBU_1398	This study
	HKM26	JM109 pIVEX2.4d::CBU_1416	This study
	HKM27	JM109 pIVEX2.4d::CBU_1513	This study
	HKM28	JM109 pIVEX2.4d::CBU_1706	This study
	HKM29	JM109 pIVEX2.4d::CBU_1718	This study
	HKM30	JM109 pIVEX2.4d::CBU_1719	This study
	HKM31	JM109 pIVEX2.4d::CBU_1910	This study
	HKM32	JM109 pIVEX2.4d::CBU_1943	This study
	HKM33	JM109 pIVEX2.4d::CBU_1969	This study
	HKM34	JM109 pIVEX2.4d::CBU_1718 Fragment A	This study
	HKM35	JM109 pIVEX2.4d::CBU_1718 Fragment B	This study
	HKM36	JM109 pIVEX2.4d::CBU_1718 Fragment C	This study
	HKM37	JM109 pIVEX2.4d::CBU_1718 Fragment D	This study
Plasmids
	pIVEX2.4d	Overexpression vector	Biotechrabbit
Primers
	F CBU_0053	ATG ATG ATG CGC GGC CGC GTA CGA GGA CTA AAG TTT AG
	R CBU_0053	ATG ATG CCG GAT CCC CTA GCG TGT CAC GAT GAT CTG
	F CBU_0092	ATG ATG ATG CGC GGC CGC AGG CTT ATT AAA ATG AAA AT
	R CBU_0092	ATG ATG CCG GAT CCC CTA AGG CGT TGT TGT TGC TG
	F CBU_0103	ATG ATG ATG CGC GGC CGC ACT ACT TCA CCT TTT GAA
	R CBU_0103	ATG ATG CCG GAT CCC CTA GCT TTT AAC TGA GCA ATT
	F CBU_0109	ATG ATG ATG CGC GGC CGC CTA AAA AAA TTA ATG AGA CT
	R CBU_0109	ATG ATG CCG GAT CCC TCA CTT CCA CGC CGG AAT CG
	F CBU_0229	ATG ATG ATG CGC GGC CGC GCA CAA TTA TCA AAA GAT GA
	R CBU_0229	ATG ATG CCG GAT CCC TTA TTC CAA CTC GAC TTT GGC
	F CBU_0236	ATG ATG ATG CGC GGC CGC TCG AAG GAA AAA TTT GTA AG
	R CBU_0236	ATG ATG CCG GAT CCC TTA TTC AAT AAT CTT CGT TAC
	F CBU_0307	ATG ATG ATG CGC GGC CGC TCG GTA AAA AAA CTA GTA ACA C
	R CBU_0307	ATG ATG CCG GAT CCC TTA CAT TAA GAA TTT GTA GCC
	F CBU_0383	ATG ATG ATG CGC GGC CGC ACT GTA ATC GCA GGA GAT CTC ATG
	R CBU_0383	ATG ATG CCG GAT CCC TTA CGC TGG GGA CAG CAA GAT TG
	F CBU_0528	ATG ATG ATG CGC GGC CGC TCT AAC TAC ATG AGT GAA ACC
	R CBU_0528	ATG ATG CCG GAT CCC CTA TTC GTC TTT ACT CTG GAT
	F CBU_0545	ATG ATG ATG CGC GGC CGC TCA AAT CTT GCG CTT TCC CAC
	R CBU_0545	ATG ATG CCG GAT CCC CTA CAA GTT TAC TTT ATA ATC
	F CBU_0612	ATG ATG ATG CGC GGC CGC ATT AAA CGC TTG TTA TCT GC
	R CBU_0612	ATG ATG CCG GAT CCC TTA TTT CAA TGC TGA TAC AAC G
	F CBU_0630	ATG ATG ATG CGC GGC CGC AAA CGA TTG ATT TTA CCT TTC
	R CBU_0630	ATG ATG CCG GAT CCC GCT ACT GAG GTT TTA TTT CT
	F CBU_0718	ATG ATG ATG CGC GGC CGC CCG AAA GAA ACT AAA ACC GAC TC
	R CBU_0718	ATG ATG CCG GAT CCC TCA TTT TCT TCG AGC GAT CTT GC
	F CBU_0754	ATG ATC CGC GGC CGC GGC AAA AAA CGC ACA AAA ATT AT
	R CBU_0754	ATG ATG CCG GAT CCC CGA GTA AAC TTA ATG AAC CAC T
	F CBU_0774	ATG ATG ATG CGC GGC CGC AAC CAA AAA GTT AAA CGT TT
	R CBU_0774	ATG ATG CCG GAT CCC TTA CTC TTG TGG ACC TTT AAC C
	F CBU_0781	ATG ATG ATG CGC GGC CGC AGT AGA CGT GAG ACT CCC ACT AG
	R CBU_0781	ATG ATG CCG GAT CCC TCA CCG AGG ACT AGA CAG ACA AG
	F CBU_0891	ATG ATG ATG CGC GGC CGC AAA CGG TAT CTT TTT TTT AC
	R CBU_0891	ATG ATG CCG GAT CCC TCA AGG CAG GCT CTT TAA AAG
	F CBU_0937	ATG ATG ATG CGC GGC CGC ACT TGT GAC AGG GTT GTT AC
	R CBU_0937	ATG ATG CCG GAT CCC TTA AAA ATA AAG ATC GAA CTG
	F CBU_0952	ATG ATG ATG CGC GGC CGC AAA AAA CTA ACC GTA ACT TTC
	R CBU_0952	ATG ATG CCG GAT CCC CTA TTT ATT TAA AAA AGT CGC
	F CBU_1065	ATG ATG ATG CGC GGC CGC AAA AAA ATT CAT TCA CGT ATA AGG
	R CBU_1065	ATG ATG CCG GAT CCC TCA GTG TAG CGA AAA TTG AAA
	F CBU_1098	ATG ATG ATG CGC GGC CGC ACT ACT ACT TTT TTT AAG CT
	R CBU_1098	ATG ATG CCG GAT CCC TCA TTT AAT TTT AAA TCC AGG
	F CBU_1143	ATG ATG ATG CGC GGC CGC AGT CTA TTG AGT GTA TTA GGC
	R CBU_1143	ATG ATG CCG GAT CCC TTA AAT CGA ATC GAT CGT GCC
	F CBU_1249	ATG ATG ATG CGC GGC CGC GAA ATC AAT CTC CCA CGT TC
	R CBU_1249	ATG ATG CCG GAT CCC TCA ATG ATT AGT TCC TGA AA
	F CBU_1290	ATG ATG ATG CGC GGC CGC GCT GAA ATT ATT GGT ATC GA
	R CBU_1290	ATG ATG CCG GAT CCC AGT CTA TTT ATC TTC GTC CT
	F CBU_1398	ATG ATG ATG CGC GGC CGC GCT ATA GAA ATT AAA GTA CC
	R CBU_1398	ATG ATG CCG GAT CCC TTA ACA CTC CAA AAT CAT TCG
	F CBU_1416	ATG ATG ATG CGC GGC CGC TAT ATT ATT TTA AAT AAT AGA C
	R CBU_1416	ATG ATG CCG GAT CCC TTA ACG GAG AAA ATC GAC CT
	F CBU_1513	ATG ATG ATG CGC GGC CGC AAT ATC GAG TTG TCA AAA AA
	R CBU_1513	ATG ATG CCG GAT CCC TCA ATT ACC TCG ACT TAT CAA
	F CBU_1706	ATG ATG ATG CGC GGC CGC GCT GTT TTA GTA GGT CGC GA
	R CBU_1706	ATG ATG CCG GAT CCC TTA TAA GTT GTC AGC GTT TTC C
	F CBU_1718	ATG ATG ATG CGC GGC CGC GCT GCA AAA GTT TTA AAA TT
	R CBU_1718	ATG ATG CCG GAT CCC TTA CAT CAT GCC GCC CAT GC
	F CBU_1719	ATG ATG ATG CGC GGC CGC ATT GTC GCT CAT GTT ATT GA
	R CBU_1719	ATG ATG CCG GAT CCC TTA TTT TTC AAT CAC GCC CA
	F CBU_1910	ATG ATG ATG CGC GGC CGC AAG AAC CGT TTG ACT GCA CT
	R CBU_1910	ATG ATG CCG GAT CCC TTA CTT TTC TAC CCG GTC GA
	F CBU_1943	ATG ATG ATG CGC GGC CGC AGC ACG CAA TTA CGA GCA GCC G
	R CBU_1943	ATG ATG CCG GAT CCC TTA GTA ACT CTG AGT TTT TAC
	F CBU_1969	ATG ATG ATG CGC GGC CGC GCG GTA TCG AAA GCG ATG AA
	R CBU_1969	ATG ATG CCG GAT CCC AGT TTA TCC ACC GGA TTG TTT
	F CBU_1718 Fragment A	ATG ATG ATG CGC GGC CGC ACG GGC GGT AAG GTT ATT TC
	R CBU_1718 Fragment B	ATG ATG CCG GAT CCC TTA AGA AAT AAC CTT ACC GCC CGT C
	R CBU_1718 Fragment C	ATG ATG CCG GAT CCC TTA GTC AGC GAC AAC GGC TGC TTG AA
	R CBU_1718 Fragment D	ATG ATG CCG GAT CCC TTA GTC GAG AAT ACC CAT CTC AAT CA
aPrimer restriction sites are underlined.
